# Supplementary material for: Hydrogen Bond Donors in the Catalytic Pocket: The Case of the Ring-Opening Polymerization of Cyclic Esters Catalyzed by an Amino-Propoxide Aluminum Complex
Source: Polymers (Basel). 2024 Oct 30;16(21):3047. doi: 10.3390/polym16213047 (PMC11548642; doi:10.3390/polym16213047)
Supplement: Supplementary file 1 [file polymers-16-03047-s001.zip]

Archive with 1 entries (1 files):
- polymers-3249026-supplementary.pdf
